# Supplementary material for: Reduced Steroid Metabolites Identify Infection-Prone Children in Two Independent Pre-Birth Cohorts
Source: Metabolites. 2022 Nov 13;12(11):1108. doi: 10.3390/metabo12111108 (PMC9692427; doi:10.3390/metabo12111108)
Supplement: Supplementary file 1 [file metabolites-12-01108-s001.zip]

Archive with 1 entries (1 files):
- metabolites-2006222-supplementary.pdf
